# Supplementary material for: QTL mapping of adult plant and seedling resistance to leaf rust (Puccinia triticina Eriks.) in a multiparent advanced generation intercross (MAGIC) wheat population
Source: Theor Appl Genet. 2020 Aug 19;134(1):37–51. doi: 10.1007/s00122-020-03657-2 (PMC7813716; doi:10.1007/s00122-020-03657-2)
Supplement: Supplementary file 5 — Tab. S2 Complete information of the 19 QTL for leaf rust resistance in BMW population, evaluated in field trials (AO) and seedling test (IT and Pi) (XLSX 16 kb) [file 122_2020_3657_MOESM5_ESM.xlsx]

## Sheet: Tabel1
Tab. S2 Complete information of the 19 QTL for leaf rust resistance in BMW population, evaluated in field trials (AO) and seedling test (IT and Pi).
Peak marker		Chr.	Position [cM]	P value	-log10(P)	SI_lower	SI_upper	Marker interval		R²	Eff.(A)	Eff.(B)	Eff.(C)	Eff.(D)	Eff.(E)	Eff.(F)	Eff.(G)	Eff.(H)
log10(AO)
	Kukri_rep_c109167_89	4A	132.99	1.99843e-22	21.6993	125.28	150.93	TA006348.0950	AX-95253498	0.31	1.04	-0.47	+0.06	-0.02	+0.03	+0.02	+0.01	+0
	BobWhite_c47168_598	4A	171.04	2.51558e-58	57.5994	169.52	174.14	Excalibur_c46904_84	Excalibur_c33542_113	0.5	1.08	-0.69	-0.03	-0.14	+0.04	-0.05	+0	-0.07
	AX-94557244	6B	21.83	1.4861e-05	4.82795	10.2	30.43	AX-94739546	TA003005.0339	0.08	1.03	-0.14	+0.19	+0.04	-0.17	-0.02	-0.12	+0.12
	BS00011622_51	7A	368.31	1.51517e-05	4.81954	346.21	378.98	Tdurum_contig29240_206	wsnp_CAP11_c298_250917	0.07	0.96	-0.02	+0.1	-0.09	-0.1	+0.14	+0.04	+0.02
	AX-94930280	7D	18.13	3.68169e-32	31.434	15.03	18.63	TA016282.1180	BS00110642_51	0.28	na	0.45	na	na	+0.66	+0.61	+0.52	+0.57
log10(IT)
	CAP8_c2448_355	1A	27.63	1.5463e-06	5.8107	0	34.32	IAAV3919	Tdurum_contig42479_3800	0.11	na	0.65	-0.01	na	-0.18	-0.24	-0.15	+0.05
	Excalibur_c46904_84	4A	169.52	8.79333e-23	22.0558	168.01	174.14	Tdurum_contig75819_1220	Excalibur_c33542_113	0.28	0.6	-0.41	-0.12	+0.2	+0.05	-0.04	+0.07	+0.05
	BS00023112_51	4D	69.43	2.57446e-05	4.58931	58.62	86.04	AX-94793903	AX-94838884	0.01	na	0.5	na	na	+0.06	na	na	-0.07
	IAAV2363	5A	111.77	1.56057e-05	4.80672	102.45	152.08	Ku_c24324_850	wsnp_Ex_c49211_53875600	0.08	0.49	+0.08	+0.21	+0.02	-0.03	+0.22	+0.27	+0.2
	RAC875_c31670_389	5A	138.69	3.31055e-05	4.4801	98.85	152.08	AX-94732470	wsnp_Ex_c49211_53875600	0.05	0.54	+0.02	+0.19	-0.01	-0.07	+0.14	-0.01	+0.12
	RAC875_c57692_88	6B	249.34	2.18153e-55	54.6612	247.83	249.85	wsnp_Ex_c54772_57528275	Excalibur_c29748_954	0.01	0.38	na	na	na	na	na	na	+0
	IACX11794	7D	21.65	6.14453e-12	11.2115	15.03	30.04	TA016282.1180	AX-94883448	0.17	na	0.26	na	na	+0.39	+0.39	+0.27	+0.39
log10(Pi)
	RAC875_c57939_78	1A	26.12	8.10988e-06	5.09099	0	34.32	IAAV3919	Tdurum_contig42479_3800	0.12	na	0.82	+0.02	na	-0.29	-0.34	-0.27	+0.14
	BobWhite_c47168_598	4A	171.04	1.11022e-16	15.9546	168.01	174.14	Tdurum_contig75819_1220	Excalibur_c33542_113	0.21	0.78	-0.65	-0.22	+0.13	+0.06	-0.08	+0.06	+0.04
	AX-95126745	4D	71.96	4.26814e-06	5.36976	59.13	86.04	Excalibur_rep_c108030_260	AX-94838884	0.09	na	0.52	na	na	+0.22	na	na	-0.17
	RAC875_c57692_88	6B	249.34	1.76318e-91	90.7537	247.83	249.85	wsnp_Ex_c54772_57528275	Excalibur_c29748_954	<0.01	0.32	na	na	na	na	na	na	+0.02
	BS00011330_51	7A	64.66	7.02204e-06	5.15354	54.49	86.64	BobWhite_rep_c58252_112	wsnp_BF473884A_Ta_1_3	0.05	na	0.94	+0.04	-0.3	-0.07	-0.25	-0.39	-0.01
	wsnp_Ku_c26530_36497050	7A	98.82	6.12217e-06	5.21309	93.71	111.49	RAC875_c75528_355	BS00024786_51	0.08	0.6	+0.37	+0.25	+0.02	+0.07	+0.08	-0.15	+0.21
	IACX11794	7D	21.65	5.6402e-09	8.24871	15.03	30.04	TA016282.1180	AX-94883448	0.14	na	0.24	na	na	+0.59	+0.59	+0.4	+0.56
Average ordinate (AO); infection type (IT); infected leaf area (Pi)
Genetic position of peak marker based on (Stadlmeier et al. 2018)
Support interval (SI)
Proportion of explained individual phenotypic variance (R²)
Additive effects (Eff.) of the founders Event (A), BAYP4535 (B), Ambition (C), Firl3565 (D), Format (E), Potenzial (F), Bussard (G) and Julius (H) relative to the mean of first founder (bolt) carrying the allele, respectively. Shown values are unchanged output of effect calculation
(na) for no RIL founder probability threshold of 0.7 was reached, therefore additive effect was not calculated
